# Supplementary material for: THEMIS attenuates MASH by suppressing disease-associated hepatocyte induction and hepatocyte senescence in mice
Source: J Clin Invest. 2026 May 1;136(9):e199303. doi: 10.1172/JCI199303 (PMC13132366; doi:10.1172/JCI199303)
Supplement: Supporting data values [file jci-136-199303-s137.xlsx]

## Sheet: Fig. 1F
p21	Nrg1	Anxa2	Sox4	Group
0.896578	1.31199	1.11401	0.688064	Chow
0.812007	0.983386	0.966765	1.02337	Chow
1.3496	1.06648	1.2414	1.27853	Chow
0.721431	0.85801	0.948681	1.31031	Chow
1.41075	0.847033	0.788424	0.847721	Chow
22.3981	13.1312	9.49588	5.52898	MASH
15.7518	21.67	16.9601	2.18757	MASH
13.3912	14.7022	12.308	4.13962	MASH
27.848	12.6751	15.3416	3.45845	MASH
20.8934	21.3405	16.3977	3.3209	MASH
19.3079	9.13231	9.03267	3.85244	MASH
42.4882	10.4084	11.9205	3.54874	MASH
13.8975	24.8229	21.0421	0.876927	MASH
25.8725	18.2952	14.9762	2.62705	MASH

## Sheet: Fig. 1H
	Median
Chow	0.488089
MASH	0.947766
MASH daHep	1.75603

## Sheet: Fig. 2C
Themis	Group		Themis	Group
0.191915	Chow		0.19	Chow
2.97957	Chow		2.98	Chow
0.626305	Chow		0.63	Chow
1.77293	Chow		1.77	Chow
1.57474	Chow		1.57	Chow
1.28303	Chow		1.28	Chow
0.779494	Chow		0.78	Chow
24.8972	MASH		12.42	HFMCD
32.2187	MASH		13.07	HFMCD
26.8757	MASH		6.51	HFMCD
13.7817	MASH		6.58	HFMCD
29.121	MASH		10.86	HFMCD
19.288	MASH		5.23	HFMCD
23.8428	MASH		6.16	HFMCD

## Sheet: Fig. 2E
Themis	ALT
1	13.2139
0.744061	14.2647
0.520547	32.577
0.752105	39.8993
26.9562	208.566
30.2737	415.663
24.6228	382.176
17.7896	187.295
4.76371	37.8335
5.99535	80.7016
8.36441	85.1343
29.8097	323.352
23.4687	204.542
9.27621	40.6594
25.511	75.0599

## Sheet: Fig. 2F
Themis	Liver.TAG
0.58	50.1078
2.4	108.908
3.01	131.85
2.63	97.3958
0.33	28.6589
0.31	24.1519
0.42	33.4775
0.23	13.3084
0.13	5.95987
1.07	48.7848
3.35	97.0954
3.65	123.012
2.41	92.1143
0.33	25.9919
0.84	63.1618
6.29	144.209
5.69	111.378
1.4	68.023
0.16	24.1543
3.25	51.0199
6.53	136.916
4.78	112.73
1.84	66.324
0.81	19.6247
0.32	9.11905
2.99	78.6803
0.21	12.9417
0.51	10.0342
0.21	4.77489
0.54	16.6244
0.38	10.6526
0.37	27.9846
0.42	41.7027
2.91	105.508
0.19	18.9099
0.51	28.0112
0.43	22.2165
0.09	6.91653
0.07	7.06686
0.26	13.9188
5.04	145.405
3.97	113.204
1.33	75.6453
4.57	133.94
1.78	68.5068
1.96	53.4747
1.5	45.5909
5.81	108.395
4.31	93.2289
0.33	20.7697
5.02	132.821
0.57	18.6599
1.3	27.7659
2.12	41.4867
1.31	50.001

## Sheet: Fig. 2G
Cohort1	Cohort1		Cohort2	Cohort2
THEMIS	Group		THEMIS	Group
1.54117	Non-MASH		2.07839	Non-MASH
1.0477	Non-MASH		0.796419	Non-MASH
2.67745	Non-MASH		1.20739	Non-MASH
0.376734	Non-MASH		0.500741	Non-MASH
1.85554	Non-MASH		0.686575	Non-MASH
0.566542	Non-MASH		1.4554	Non-MASH
0.788107	Non-MASH		4.46522	MASH
0.741088	Non-MASH		13.6617	MASH
13.6183	MASH		21.299	MASH
40.8768	MASH		2.39835	MASH
12.4251	MASH		11.5558	MASH
22.8355	MASH		2.56408	MASH
21.5442	MASH
10.2966	MASH
12.221	MASH

## Sheet: Fig. 2I
Themis	Group
1.29414	Veh
0.803685	Veh
1.04642	Veh
0.918813	Veh
1.83825	PA
1.89767	PA
3.94988	PA
3.53842	PA
2.42	OA
6.06	OA
2.94	OA
3.69	OA
0.854606	Tgfβ
1.18701	Tgfβ
1.30629	Tgfβ
1.10499	Tgfβ
1.11522	LPS
1.20205	LPS
1.27531	LPS
1.4248	LPS
1.32873	Ifnγ
1.13349	Ifnγ
1.52788	Ifnγ
1.40234	Ifnγ

## Sheet: Fig. 2K
Themis	Group
1.23319	PBS
1.16191	PBS
0.80625	PBS
1.00455	PBS
0.524323	PBS
1.64345	PBS
3.47441	LD
2.06225	LD
3.92812	LD
3.83466	LD
2.1133	LD
2.81941	LD

## Sheet: Fig. 3A
ALT	AST	Group
55.8256	57.5689	WT
230.948	140.569	WT
233.934	169.554	WT
151.13	92.5156	WT
307.223	219.463	WT
347.991	423.854	WT
143.083	102.875	WT
209.442	142.01	WT
133.498	92.3106	KO
564.494	326.492	KO
636.719	371.369	KO
547.353	327.236	KO
513.977	320.354	KO
469.172	217.266	KO

## Sheet: Fig. 3B
Liver. TAG	Group
133.7	WT
200.7	WT
209.4	WT
170.4	WT
214.5	WT
218.5	WT
153.4	WT
191.5	WT
246	KO
264.9	KO
338	KO
407.4	KO
205.5	KO
183.8	KO
200.4	KO

[truncated: 50 more sheets: Fig. 3G, Fig. 4B, Fig. 4C, Fig. 4D, Fig. 4G, Fig. 4H, Fig. 4I, Fig. 5C, Fig. 5H, Fig. 5I, Fig. 7A, Fig. 7B, Fig. 7F, Fig. 8B, Fig. 8C, Fig. 8E, Fig. 8F, Supp. Fig. S1B, Supp. Fig. S2C, Supp. Fig. S4A …]
